# Supplementary material for: Elimination of HCV in Russia: Barriers and Perspective
Source: Viruses. 2022 Apr 11;14(4):790. doi: 10.3390/v14040790 (PMC9024583; doi:10.3390/v14040790)
Supplement: Supplementary file 1 [file viruses-14-00790-s001.zip]

Archive with 1 entries (1 files):
- viruses-1592260-supplementary.pdf
